# Supplementary material for: On a Cold Night: Transcriptomics of Grapevine Flower Unveils Signal Transduction and Impacted Metabolism
Source: Int J Mol Sci. 2019 Mar 5;20(5):1130. doi: 10.3390/ijms20051130 (PMC6429367; doi:10.3390/ijms20051130)
Supplement: Supplementary file 1 [file ijms-20-01130-s001.zip]

Archive with 13 entries (12 files):
- ijms-453521-supplementary-3/
- ijms-453521-supplementary-3/supplementary file 1.docx
- ijms-453521-supplementary-3/supplementary file 10.xlsx
- ijms-453521-supplementary-3/supplementary file 12.docx
- ijms-453521-supplementary-3/supplementary file 2.docx
- ijms-453521-supplementary-3/supplementary file 3.xlsx
- ijms-453521-supplementary-3/supplementary file 4.xlsx
- ijms-453521-supplementary-3/supplementary file 5.xlsx
- ijms-453521-supplementary-3/supplementary file 6.xlsx
- ijms-453521-supplementary-3/supplementary file 7.xlsx
- ijms-453521-supplementary-3/supplementary file 8.xlsx
- ijms-453521-supplementary-3/supplementary file 9.xlsx
- ijms-453521-supplementary-3/supplementary file11.xlsx
