# Supplementary material for: On a Cold Night: Transcriptomics of Grapevine Flower Unveils Signal Transduction and Impacted Metabolism
Source: Int J Mol Sci. 2019 Mar 5;20(5):1130. doi: 10.3390/ijms20051130 (PMC6429367; doi:10.3390/ijms20051130)
Supplement: Supplementary file 1 [file ijms-20-01130-s001.zip › ijms-453521-supplementary-3/supplementary file 10.xlsx]

## Sheet: Feuil1
Supplementary file 10. Functional classification of the genes implied in lignin biosynthesis who are differentially expressed between control and stressed plants at the end of the cold night (8 h) or/and during the recovery (2 h PS). Values indicating over- or down-expressed (ratio |2|) are highlighted in red or green, respectively and the p-value according to Benjamini & Hochberg (BH) test is re…
ID		BIN	DESCRIPTION	ANNOTATION	Rat 8h	BH	Rat 2hPS	BH
CHR1_JGVV10_280	VIT_01s0010g03720	16.2.1.3	secondary metabolism.phenylpropanoids.lignin biosynthesis.4CL	4-coumarate:coA ligase	1.46946	0	1.87363	0
CHRUN_JGVV346_11	VIT_00s0346g00110	16.2.1.10	secondary metabolism.phenylpropanoids.lignin biosynthesis.CAD	10-hydroxygeraniol oxidoreductase	-0.453422		0.693403	0.00025198
CHRUN_JGVV615_3	VIT_00s0615g00030			Sinapyl alcohol dehydrogenase-like protein	-0.41372		1.47612	0
CHRUN_JGVV218_1	VIT_00s0218g00010			Sinapyl alcohol dehydrogenase-like protein	-0.228973		0.733882	7.74964e-05
CHRUN_JGVV346_12	VIT_00s0346g00120			Sinapyl alcohol dehydrogenase-like protein	-0.221955		0.50943	0.0206055
CHR4_JGVV44_151	VIT_04s0044g00190			Probable mannitol dehydrogenase	0.15636		0.606682	0.0024266
CHRUN_JGVV346_8	VIT_00s0346g00080			Sinapyl alcohol dehydrogenase-like protein	0.0910464		0.472275	0.041272
CHRUN_JGVV615_2	VIT_00s0615g00020			Sinapyl alcohol dehydrogenase-like protein	-0.189432		0.718036	0.000123046
CHR7_JGVV31_32	VIT_07s0031g00350	16.2.1.6	secondary metabolism.phenylpropanoids.lignin biosynthesis.CCoAOMT	Caffeoyl-CoA O-methyltransferase 1	0.385288		0.747142	5.09808e-05
CHR16_JGVV39_66	VIT_16s0039g01130	16.2.1.1	secondary metabolism.phenylpropanoids.lignin biosynthesis.PAL	phenylalanine ammonium lyase	-0.376835		-0.538356	0.0115084
CHRUN_JGVV2849_1	VIT_00s2849g00010			phenylalanine ammonium lyase	-0.345756		-0.602609	0.00268586
CHR8_JGVV40_155	VIT_08s0040g01710			phenylalanine ammonium lyase	-0.298322		-0.790186	1.37421e-05
CHR16_JGVV39_63	VIT_16s0039g01100			phenylalanine ammonium lyase	-0.27448		-0.664751	0.000558223
CHRUN_JGVV2508_1	VIT_00s2508g00010			phenylalanine ammonium lyase	-0.246029		-0.561435	0.00696186
CHR16_JGVV39_72	VIT_16s0039g01240			phenylalanine ammonium lyase	-0.237903		-0.692427	0.000257606
CHR16_JGVV39_68	VIT_16s0039g01170			phenylalanine ammonium lyase	-0.234609		-0.696167	0.000232592
CHR16_JGVV39_77	VIT_16s0039g01360			phenylalanine ammonium lyase	-0.214784		-0.561456	0.00696565
CHR16_JGVV39_65	VIT_16s0039g01120			phenylalanine ammonium lyase	-0.198455		-0.595254	0.00319898
CHR16_JGVV39_74	VIT_16s0039g01300			phenylalanine ammonium lyase	-0.186825		-0.622958	0.00163473
CHR16_JGVV39_73	VIT_16s0039g01280			phenylalanine ammonium lyase	-0.173867		-0.752658	4.30039e-05
CHR6_JGVV4_543	VIT_06s0004g02620			Phenylalanine ammonia-lyase	-0.147461		-0.984057	1.1842e-08
CHR13_JGVV19_80	VIT_13s0019g04460			Phenylalanine ammonia lyase	0.0174524		-0.7501	4.64208e-05
CHR11_JGVV52_73	VIT_11s0052g01090	16.2.1.3	secondary metabolism.phenylpropanoids.lignin biosynthesis.4CL	similar to UP|Q9LL50_RUBID (Q9LL50)	-0.193873		-0.565776	0.00636268
CHR16_JGVV39_134	VIT_16s0039g02040			4-coumarate:coA ligase	-0.0119215		-0.724435	0.000101775
CHR9_JGVV18_78	VIT_09s0018g01190	16.2.1.4	secondary metabolism.phenylpropanoids.lignin biosynthesis.HCT	Hydroxycinnamoyl transferase	-0.185236		-0.738771	6.65362e-05
