# Supplementary material for: On a Cold Night: Transcriptomics of Grapevine Flower Unveils Signal Transduction and Impacted Metabolism
Source: Int J Mol Sci. 2019 Mar 5;20(5):1130. doi: 10.3390/ijms20051130 (PMC6429367; doi:10.3390/ijms20051130)
Supplement: Supplementary file 1 [file ijms-20-01130-s001.zip › ijms-453521-supplementary-3/supplementary file 3.xlsx]

## Sheet: Feuil1
supplementary file 3. Functional classification of the genes implied in “signaling” who are differentially expressed between control and stressed plants at the end of the cold night (8 h) or/and during the recovery (2 h PS). Values indicating over- or down-expressed (ratio |2|) are highlighted in red or green, respectively and the p-value according to Benjamini & Hochberg (BH) test is reported.
ID		BIN	DESCRIPTION	ANNOTATION	Rat 8h	BH	Rat 2hPS	BH
CHR1_JGVV11_356	VIT_01s0011g03010	29.4	protein.postranslational modification	Serine/threonine-protein kinase SNT7	-0.533303	0.0152899	-0.292592
CHRUN_JGVV379_7	VIT_00s0379g00070			CDPK protein kinase	0.266831		0.628127	0.00143749
CHR11_JGVV16_309	VIT_11s0016g03460			Casein kinase I delta	-0.248552		0.480094	0.0358585
CHR18_JGVV122_77	VIT_18s0122g00550			Cyclin-dependent kinase B2;1	0.167313		0.826815	4.16034e-06
CHR9_JGVV70_41	VIT_09s0070g00490			Protein phosphatase 2C	-0.0317555		0.915637	1.75584e-07
CHR18_JGVV1_612	VIT_18s0001g09390			Protein phosphatase 2C	0.188947		0.599743	0.0028742
CHR11_JGVV16_148	VIT_11s0016g01770			Mitogen-activated protein kinase kinase 2	-0.0885612		0.672755	0.000449784
CHR10_JGVV116_109	VIT_10s0116g01800			Calcium-dependent calmodulin-independent protein kinase isoform 2	0.119348		0.818293	5.5432e-06
CHR14_JGVV60_56	VIT_14s0060g02070			Protein phosphatase 2C-like	-0.082213		0.562187	0.00686449
CHR19_JGVV14_206	VIT_19s0014g02340			protein phosphatase type 2C	0.138797		0.533961	0.0126258
CHR7_JGVV31_287	VIT_07s0031g03210			Serine/threonine-protein kinase	0.0839015		0.510285	0.0202436
CHR12_JGVV28_68	VIT_12s0028g03310			protein phosphatase type 2C	-0.0900878		0.683805	0.000328657
CHR12_JGVV55_44	VIT_12s0055g00600	29.4.1.57	protein.postranslational modification.kinase.receptor like cytoplasmatic kinase VII	T6H22.8.1 protein	-0.775711	1.86489e-05	-0.905351	2.59819e-07
CHR12_JGVV55_48	VIT_12s0055g00650			T6H22.8.1 protein	-0.543905	0.0121875	-0.884848	5.40837e-07
CHR13_JGVV19_66	VIT_13s0019g04610			Protein kinase-like protein (At5g56460)	0.162643		0.566095	0.00631689
CHR3_JGVV38_93	VIT_03s0038g03800			At2g17220/T23A1.8	0.131118		0.710023	0.00015562
CHR18_JGVV122_17	VIT_18s0122g01270			At2g17220/T23A1.8	-0.120003		0.541027	0.0108609
CHR8_JGVV7_811	VIT_08s0007g00420			Protein kinase-like protein (At5g56460)	0.0818946		0.748045	4.95528e-05
CHR9_JGVV18_139	VIT_09s0018g01900			Somatic embryogenesis receptor kinase 1	0.0200479		0.77926	1.9232e-05
CHR18_JGVV122_18	VIT_18s0122g01260			serine/threonine-specific protein kinase kin3.	-0.0219389		0.849964	1.88513e-06
CHR16_GSVIVT00028783001	VIT_16s0050g01930			leucine-rich repeat receptor-like protein kinase at5g63930	0.0196913		0.527356	0.0144103
CHR4_JGVV8_235	VIT_04s0008g02530			g-type lectin s-receptor-like serine threonine-protein kinase at1g34300	-0.0748951		0.58472	0.00412996
CHR19_JGVV14_63	VIT_19s0014g00750			Leucine-rich repeat protein kinase	0.0603284		0.471589	0.0418139
CHR1_JGVV127_69	VIT_01s0127g00160			T6H22.8.1 protein	0.0012062		0.526042	0.0147979
CHR1_JGVV26_80	VIT_01s0026g01880			Protein kinase APK1B	0.0352723		0.575806	0.00503703
CHR12_JGVV55_45	VIT_12s0055g00610			T6H22.8.1 protein	-0.462111		-0.65074	0.000808137
CHR17_JGVV0_325	VIT_17s0000g06710			Somatic embryogenesis receptor kinase 1	-0.294003		-0.988567	9.93898e-09
CHR5_JGVV62_57	VIT_05s0062g00760			Receptor-like kinase RHG4	0.0402555		-0.489447	0.0300638
CHR18_JGVV1_341	VIT_18s0001g06150	30.1	signaling.in sugar and nutrient physiology	O82161_TOBAC Phi-1 protein	1.70077	0	-0.374365
CHR18_JGVV1_342	VIT_18s0001g06170			O82161_TOBAC Phi-1 protein	2.14584	0	-0.0546995
CHR18_JGVV1_332	VIT_18s0001g06020			O82161_TOBAC Phi-1 protein	1.87369	0	-0.126899
CHR18_JGVV1_333	VIT_18s0001g06030			9 AT5g64260/MSJ1_10 Exordium-like 2	0.714599	0.000135055	0.0445983
CHR8_JGVV7_704	VIT_08s0007g01560			Photoassimilate-responsive protein	0.901192	1.90721e-07	1.6346	0
CHR17_JGVV0_630	VIT_17s0000g03340	30.2.20	signaling.receptor kinases.wheat LRK10 like	serine threonine-protein kinase at1g18390 isoform x2	0.275823		1.03088	1.6281e-09
CHR4_PDVV44_132	VIT_04s0044g00730			S-receptor kinase	0.257692		0.904132	2.69099e-07
CHR18_JGVV72_29	VIT_18s0072g00990			leucine-rich repeat receptor-like tyrosine-protein kinase at2g41820	0.240899		0.814836	6.14402e-06
CHR4_JGVV8_233	VIT_04s0008g02510			g-type lectin s-receptor-like serine threonine-protein kinase at1g34300	0.0626796		0.662649	0.000591027
CHR14_JGVV68_1	VIT_14s0068g00010	30.2.99	signaling.receptor kinases.misc	receptor-like protein kinase feronia	0.384911		0.710434	0.000154133
CHR10_JGVV3_464	VIT_10s0003g05510			Leucine-rich repeat transmembrane protein kinase	0.312638		0.562442	0.0068414
CHR14_JGVV68_12	VIT_14s0068g00130			receptor-like protein kinase feronia	0.254224		0.668279	0.000504842
CHR16_JGVV148_4	VIT_16s0148g00050			Ser/Thr receptor-like kinase1	0.206587		0.514478	0.0186228
CHRUN_JGVV2588_1	VIT_00s2588g00010			Q9FF29_ARATH Receptor serine/threonine kinase	0.201875		0.611971	0.00213429
CHR1_JGVV11_234	VIT_01s0011g04270			O49206_ORYSA Receptor-like protein kinase	0.0382499		0.474021	0.0399021
CHR14_JGVV68_10	VIT_14s0068g00110			Q9SCZ4_ARATH Receptor-protein kinase-like protein	0.16451		0.788399	1.45358e-05
CHRUN_JGVV2254_1	VIT_00s2254g00010			Q9FF29_ARATH Receptor serine/threonine kinase	0.101871		0.64523	0.00093265
CHRUN_JGVV1542_1	VIT_00s1542g00010			Q9LK35_ARATH Receptor-protein kinase-like protein	0.0329388		0.576666	0.00494022
CHR16_JGVV148_25	VIT_16s0148g00330			Q9FF29_ARATH Receptor serine/threonine kinase	0.121676		0.694318	0.000245678
CHR18_JGVV1_503	VIT_18s0001g08230			Leucine-rich repeat receptor-like kinase At1g09970	0.0565905		0.467659	0.0450529
CHR3_GSVIVT00000354001	VIT_03s0132g00410			Wall-associated receptor kinase-like 9	0.060348		0.555009	0.00800949
CHRUN_JGVV220_10	VIT_00s0220g00120			Q53JL7_ORYSA Receptor-like protein kinase	0.148569		0.820171	5.2017e-06
CHRUN_JGVV258_8	VIT_00s0258g00090			Q9FF29_ARATH Receptor serine/threonine kinase	0.0717271		0.490124	0.0296713
CHR14_JGVV66_207	VIT_14s0066g02250			receptor-like protein kinase-like protein	0.0353091		0.630934	0.00134459
CHR6_JGVV4_420	VIT_06s0004g03930			lrr receptor-like serine threonine-protein kinase at1g05700	-0.0987371		0.598623	0.00295298
CHRUN_JGVV2085_1	VIT_00s2085g00010			inactive leucine-rich repeat receptor-like protein kinase at5g48380	-0.057936		0.727082	9.52881e-05
CHR4_JGVV23_281	VIT_04s0023g00830	30.3	signaling.calcium	calreticulin-3-like isoform x2 (CRT)	0.693028	0.000254474	1.53538	0
CHR19_JGVV14_147	VIT_19s0014g01710			F12M16.12	0.59731	0.00363378	1.093	1.09327e-10
CHR12_JGVV134_17	VIT_12s0134g00240			Q5MJX0_TOBAC Avr9/Cf-9 rapidly elicited protein 20	1.60029	0	0.133533
CHR18_JGVV122_103	VIT_18s0122g00180			At1g76650 calmodulin-like 28 (CML 38)	0.856128	1.07614e-06	-0.215123
CHR13_JGVV156_11	VIT_13s0156g00120			Q852G4_ORYSA Expressed protein, EF hand	0.700463	0.000203259	0.0852431
CHRUN_JGVV463_3	VIT_00s0463g00030			Ca2+-transporting ATPase type 2 isoform 8	0.684224	0.000325324	0.160619
CHRUN_PDVV691_1	VIT_00s0691g00010			Calcium-transporting ATPase 13 ACA13	0.656516	0.000727413	0.271385
CHR3_JGVV38_315	VIT_03s0038g01380			O82062_SOLTU 39 kDa EF-Hand containing protein	-1.2022	1.94406e-13	0.352801
CHR5_JGVV77_10	VIT_05s0077g00190			NaCl-inducible Ca2+-binding protein-like; calmodulin-like (AT5g49480/K6M13_2)	-0.691572	0.000264465	0.195001
CHR7_JGVV129_11	VIT_07s0129g00110			calcium-transporting ATPase/ calmodulin binding	-0.31298		0.494925	0.0271881
CHRUN_JGVV252_13	VIT_00s0252g00130			Calcium-binding protein CML	0.252162		0.630888	0.0013445
CHR5_JGVV102_107	VIT_05s0102g01190			Calreticulin-3 precursor (CRT)	0.233184		0.629884	0.00137622
CHR8_JGVV40_272	VIT_08s0040g00470			Calmodulin-7 (CAM7)	-0.0745964		1.18711	1.32327e-12
CHR17_JGVV0_705	VIT_17s0000g02480			Q93YA8_SESRO Calcium binding protein	0.0622487		0.48957	0.0300034
CHR11_JGVV206_8	VIT_11s0206g00080			Q9FJI9_ARATH Similarity to calmodulin-binding protein	0.000903671		0.718989	0.000119517
CHR11_JGVV206_7	VIT_11s0206g00070			Calmodulin-binding protein	-0.0784677		0.68715	0.000299696
CHR14_JGVV60_115	VIT_14s0060g01470			Calmodulin-binding protein	-0.00524837		0.883033	5.75341e-07
CHR7_JGVV129_18	VIT_07s0129g00180			Q9FVE7_SOYBN Plasma membrane Ca2+-ATPase	-0.0980984		0.625912	0.00152112
CHR2_JGVV25_372	VIT_02s0025g04120			Q2NNE0_ARATH Calmodulin binding protein IQD22	-0.0982929		1.07881	2.06074e-10
CHR19_JGVV90_38	VIT_19s0090g00410			O24431_SOYBN Calmodulin-like domain protein kinase isoenzyme gamma	0.153907		1.05361	6.09205e-10
CHR15_JGVV46_152	VIT_15s0046g02010	30.6	signaling.MAP kinases	Q3C254_TOBAC Mitogen-activated protein kinase	0.0661811		0.576853	0.00492697
CHR18_JGVV1_787	VIT_18s0001g11240			MAPKKK5	-0.097868		0.532529	0.0129931
CHR15_JGVV46_144	VIT_15s0046g02090	33.2	development.late embryogenesis abundant	Late embryogenesis abundant protein Lea14-A	-0.0137532		1.0776	2.15811e-10
CHR15_JGVV46_142	VIT_15s0046g02110			Late embryogenesis abundant protein Lea14-A	-0.174635		1.13798	1.35718e-11
