# Supplementary material for: On a Cold Night: Transcriptomics of Grapevine Flower Unveils Signal Transduction and Impacted Metabolism
Source: Int J Mol Sci. 2019 Mar 5;20(5):1130. doi: 10.3390/ijms20051130 (PMC6429367; doi:10.3390/ijms20051130)
Supplement: Supplementary file 1 [file ijms-20-01130-s001.zip › ijms-453521-supplementary-3/supplementary file 4.xlsx]

## Sheet: Feuil1
supplementary file 4. Functional classification of the genes encoding transcription factors who are differentially expressed between control and stressed plants at the end of the cold night (8 h) or/and during the recovery (2 h PS). Values indicating over- or down-expressed (ratio |2|) are highlighted in red or green, respectively and the p-value according to Benjamini & Hochberg (BH) test is rep…
ID		BIN	DESCRIPTION	ANNOTATION	Rat 8h	BH	Rat 2hPS	BH
CHR1_JGVV26_109	VIT_01s0026g01550	27.3.22	RNA.regulation of transcription.HB,Homeobox transcription factor family	Q93XA4_PHAVU Homeodomain leucine zipper protein HDZ2	-0.654195	0.000773719	-0.0108348
CHRUN_JGVV732_1	VIT_00s0732g00010			homeobox-leucine zipper protein hat22-like	0.341145		0.527012	0.0144913
CHR2_JGVV25_420	VIT_02s0025g04630			Homeodomain transcription factor (KNAT7)	0.274436		0.514378	0.0186506
CHR17_JGVV0_421	VIT_17s0000g05630			Q43427_DAUCA DNA-binding protein	0.000790988		0.720094	0.000116158
CHR18_JGVV122_28	VIT_18s0122g01140			Q6S3E0_9ROSI Homeodomain protein HB2	0.190275		0.501449	0.0239592
CHR2_JGVV25_238	VIT_02s0025g02590			Q9M276_ARATH Homeobox-leucine zipper protein ATHB-12	-0.0447266		0.706182	0.000173486
CHR18_JGVV1_359	VIT_18s0001g06430			homeobox-leucine zipper protein athb-6-like	0.0598073		0.535584	0.0122587
CHR4_JGVV44_155	VIT_04s0044g00150			Wuschel-related homeobox 13	0.146187		0.567258	0.00614813
CHR7_JGVV191_18	VIT_07s0191g00180			Homeobox-leucine zipper protein ATHB-6	0.0158241		0.587004	0.00391138
CHR11_JGVV118_70	VIT_11s0118g00800			homeobox protein knotted-1-like 13 isoform x2	0.113743		0.813317	6.44399e-06
CHR4_JGVV23_60	VIT_04s0023g03310			WOX4_ARATH (Q6X7J9) WUSCHEL-related homeobox 4	0.227673		-0.52564	0.0148881
CHR17_JGVV0_443	VIT_17s0000g05400	27.3.25	RNA.regulation of transcription.MYB domain transcription factor family	Q9XHV0_ARATH Atmyb103 (MYB transcription factor)	0.786984	1.27153e-05	0.899762	3.18515e-07
CHR7_JGVV129_102	VIT_07s0129g01050			Q1XAN1_VITVI Sucrose responsive element binding protein	0.542266	0.0125933	0.457456
CHR19_JGVV15_120	VIT_19s0015g01280			Q9XHV0_ARATH Atmyb103 (MYB transcription factor)	0.428902		0.557626	0.00760019
CHR12_JGVV134_40	VIT_12s0134g00480			myb-related protein myb4-like	0.110408		1.34772	0
CHR14_JGVV83_12	VIT_14s0083g00120			Q2LMD8_MALDO MYB92	-0.08551		-0.498741	0.0251664
CHR11_JGVV16_111	VIT_11s0016g01320			MYB-like protein	-0.0800839		-0.599656	0.0028775
CHR15_JGVV48_54	VIT_15s0048g02420	27.3.26	RNA.regulation of transcription.MYB-related transcription factor family	unknown	-1.34458	0	-1.09373	1.06172e-10
CHR15_JGVV48_55	VIT_15s0048g02410			similar to UP|Q56TL1_CASSA (Q56TL1) Late elongated hypocotyl	-1.34524	0	-0.982651	1.2482e-08
CHR4_JGVV79_31	VIT_04s0079g00410			protein reveille 1	-1.74913	0	0.151728
CHR17_JGVV0_257	VIT_17s0000g07510			Q84UB0_MALXI Transcription factor Myb1	-0.6951	0.000239907	-0.35049
CHR1_JGVV26_151	VIT_01s0026g01050			Q84UB0_MALXI Transcription factor Myb1	-0.623692	0.00180501	0.0726305
CHR11_JGVV16_206	VIT_11s0016g02410			Q9AVV5_HORVU MCB2 protein	-0.157684		-0.850206	1.87341e-06
CHR19_JGVV14_293	VIT_19s0014g03300	27.3.27	RNA.regulation of transcription.NAC domain transcription factor family	Q50J79_PRUPE NAM-like protein	-0.686505	0.000304709	-0.714512	0.000136648
CHR15_JGVV48_65	VIT_15s0048g02300			NAC transcription factor-like 9	0.31499		0.883735	5.61465e-07
CHR15_JGVV48_63	VIT_15s0048g02320			transcription factor jungbrunnen 1-like isoform x2	0.262382		0.483765	0.0334583
CHR16_JGVV98_115	VIT_16s0098g00760			nac domain-containing protein 78	0.259361		0.785748	1.57032e-05
CHR18_JGVV1_850	VIT_18s0001g11980			NAC domain containing protein 57	0.255058		0.671804	0.000459318
CHR15_JGVV48_64	VIT_15s0048g02310			transcription factor jungbrunnen 1-like isoform x2	0.237809		0.652202	0.000780884
CHR15_JGVV48_67	VIT_15s0048g02280			transcription factor jungbrunnen 1-like isoform x2	0.0303547		0.467149	0.0454633
CHR15_JGVV48_68	VIT_15s0048g02270			O81790_ARATH NAM / CUC2-like protein	0.0707629		0.790164	1.37199e-05
CHR3_JGVV38_131	VIT_03s0038g03410			Q9ZVP8_ARATH NAM (No apical meristem)-like protein	-0.0776693		0.535069	0.0123922
CHR14_JGVV108_99	VIT_14s0108g01070			Q8LRL3_PETHY Nam-like protein 14	-0.107603		-0.832358	3.44292e-06
CHR19_JGVV14_197	VIT_19s0014g02240	27.3.3	RNA.regulation of transcription.AP2_EREBP, APETALA2_Ethylene-responsive element binding protein family	Q5S004_CUCSA Ethylene response factor 3	1.43168	0	0.894066	3.91799e-07
CHR16_JGVV13_77	VIT_16s0013g01030			Q32W74_CAPAN Ethylene responsive element binding protein C2	2.04647	0	-0.084898
CHR16_JGVV13_74	VIT_16s0013g00980			ethylene responsive element binding factor	1.52	0	-0.0716637
CHR16_JGVV13_78	VIT_16s0013g01050			Q32W74_CAPAN Ethylene responsive element binding protein C2	1.45855	0	-0.10894
CHR16_JGVV13_68	VIT_16s0013g00900			Q32W74_CAPAN Ethylene responsive element binding protein C2	1.79806	0	-0.149566
CHR2_JGVV25_404	VIT_02s0025g04460			Q3ZNL6_VITRI CBF-like transcription factor	1.2164	1.03326e-13	0.00904161
CHR16_JGVV13_79	VIT_16s0013g01060			Q32W74_CAPAN Ethylene responsive element binding protein C2	1.38099	0	-0.187248
CHR16_JGVV13_72	VIT_16s0013g00950			ethylene responsive element binding factor	1.33101	0	-0.136704
CHR3_JGVV63_43	VIT_03s0063g00460			Q67U00_ORYSA Ethylene-binding protein-like	0.936782	4.59069e-08	-0.206141
CHR16_GSVIVT00013914001	VIT_16s0013g00970			ethylene responsive element binding factor 5	0.827529	3.05194e-06	0.0248363
CHR16_JGVV13_81	VIT_16s0013g01080			ERF5_TOBAC (Q40478) Ethylene-responsive transcription factor 5	0.770217	2.23343e-05	-0.173206
CHR16_JGVV13_75	VIT_16s0013g00990			ethylene-responsive transcription factor 5-like	0.565017	0.0076124	-0.218228
CHR2_JGVV234_13	VIT_02s0234g00130			ethylene responsive element binding factor 1	0.564613	0.00768222	-0.190736
CHR19_JGVV138_4	VIT_19s0138g00090			Q3ZNL6_VITRI CBF-like transcription factor	0.51151	0.0243727	-0.0283225
CHR18_JGVV1_291	VIT_18s0001g05250			ethylene-responsive transcription factor rap2-4-like	0.17943		0.531134	0.0133326
CHR9_JGVV2_796	VIT_09s0002g09140			Ethylene-responsive transcription factor ERF003	0.129723		0.531847	0.0131504
CHR4_JGVV8_507	VIT_04s0008g05440			ethylene-responsive transcription factor shine 2-like	-0.0856241		0.517995	0.0174223
CHR7_JGVV31_178	VIT_07s0031g01980			ethylene-responsive transcription factor abr1-like	0.0783341		0.523146	0.0156757
CHR17_JGVV0_304	VIT_17s0000g06930	27.3.6	RNA.regulation of transcription.bHLH,Basic Helix-Loop-Helix family	DNA binding	-1.01974	1.29677e-09	-0.967834	2.28098e-08
CHR2_JGVV12_132	VIT_02s0012g01450			Basic helix-loop-helix BHLH071	-0.194588		0.506926	0.0216401
CHRUN_JGVV927_1	VIT_00s0927g00010			transcription factor bhlh18-like	-0.175652		0.55972	0.00723888
CHR7_RANDOM_JGVV546_4	VIT_07s0151g00450			Basic helix-loop-helix (bHLH) family	0.116888		0.531276	0.0132987
CHR11_JGVV52_155	VIT_11s0052g00100			Basic helix-loop-helix (bHLH) family	0.170881		1.61055	0
CHR7_JGVV205_2	VIT_07s0205g00180			transcription factor bhlh18-like	0.0412988		0.487579	0.0312808
CHRUN_GSVIVT00006476001	VIT_00s0373g00050			Basic helix-loop-helix (bHLH) family	-0.133314		0.774739	2.18272e-05
CHRUN_JGVV479_2	VIT_00s0479g00020			transcription factor bhlh36	-0.163181		1.81415	0
CHRUN_JGVV880_1	VIT_00s0880g00010			transcription factor bhlh36	-0.105203		1.89268	0
CHR1_JGVV26_142	VIT_01s0026g01140			transcription factor bhlh79	-0.407584		-0.557298	0.00763198
CHR7_JGVV104_164	VIT_07s0104g00090			bhlh-like dna binding protein	-0.0767478		-0.547148	0.00951714
CHR6_JGVV4_446	VIT_06s0004g03650	27.3.66	RNA.regulation of transcription.Pseudo ARR transcription factor family	pseudo-response regulator 5	1.18134	4.68657e-13	0.0739143
CHR6_JGVV4_445	VIT_06s0004g03660			APRR7_ARATH (Q93WK5) Two-component response regulator-like APRR7	0.981841	6.69882e-09	0.164615
CHR13_JGVV67_29	VIT_13s0067g03390			pseudo-response regulator 5	0.83253	2.55971e-06	0.336111
CHR16_JGVV98_101	VIT_16s0098g00900			two-component response regulator-like aprr5 isoform x1	0.532614	0.015435	0.0809
CHR4_JGVV23_88	VIT_04s0023g03030	27.3.7	RNA.regulation of transcription.C2C2(Zn) CO-like, Constans-like zinc finger family	zinc ion binding	-0.494128	0.0350091	-0.54615	0.00972095
CHR5_JGVV102_68	VIT_05s0102g00750			Q308N9_SOYBN Salt-tolerance protein	-1.07739	8.7851e-11	-0.343408
CHR3_JGVV38_366	VIT_03s0038g00690			zinc ion binding	-0.941077	3.91018e-08	0.0307774
CHR14_JGVV83_56	VIT_14s0083g00640			Q6R3R2_POPDE CONSTANS-like protein CO1	-0.640521	0.00113641	-0.212645
CHR4_JGVV8_677	VIT_04s0008g07340			zinc ion binding	-0.560157	0.00852712	0.191178
CHR11_JGVV52_6	VIT_11s0052g01800			Q9ZTK7_MALDO CONSTANS-like protein 2	-0.579588	0.00552755	0.00967089
CHRUN_JGVV194_6	VIT_00s0194g00070			zinc finger protein constans-like	0.464653		0.848668	1.96862e-06
CHR7_JGVV104_46	VIT_07s0104g01360			zinc finger protein constans-like 13-like	0.229136		0.685378	0.000314567
CHR12_JGVV57_118	VIT_12s0057g01350			zinc finger protein constans-like 9	0.0321728		0.803006	9.05894e-06
