# Supplementary material for: On a Cold Night: Transcriptomics of Grapevine Flower Unveils Signal Transduction and Impacted Metabolism
Source: Int J Mol Sci. 2019 Mar 5;20(5):1130. doi: 10.3390/ijms20051130 (PMC6429367; doi:10.3390/ijms20051130)
Supplement: Supplementary file 1 [file ijms-20-01130-s001.zip › ijms-453521-supplementary-3/supplementary file 5.xlsx]

## Sheet: Feuil1
supplementary file 5. Functional classification of the genes implied in stress response who are differentially expressed between control and stressed plants at the end of the cold night (8 h) or/and during the recovery (2 h PS). Values indicating over- or down-expressed (ratio |2|) are highlighted in red or green, respectively and the p-value according to Benjamini & Hochberg (BH) test is reporte…
ID		BIN	DESCRIPTION	ANNOTATION	Rat 8h	BH	Rat 2hPS	BH
CHRUN_JGVV467_1	VIT_00s0467g00010	20.1.2	stress.biotic.receptors	disease resistance rpp13-like protein 1 isoform x1	0.812233	5.25941e-06	0.0112196
CHR13_JGVV158_40	VIT_13s0158g00430			disease resistance rpp13-like protein 1 isoform x1	0.804584	6.88365e-06	-0.163425
CHR13_RANDOM_JGVV143_51	VIT_13s0019g01950			disease resistance rpp13-like protein 1 isoform x1	0.816062	4.58163e-06	0.246209
CHR13_JGVV158_41	VIT_13s0158g00440			disease resistance comples protein	0.678989	0.000378904	-0.0142137
CHR13_JGVV158_23	VIT_13s0158g00260			disease resistance rpp13-like protein 1 isoform x1	0.652904	0.000801235	-0.202687
CHR13_JGVV64_10	VIT_13s0064g01780			disease resistance rpp13-like protein 1 isoform x1	0.577853	0.00575377	-0.0556387
CHRUN_PDVV378_1	VIT_00s0378g00010			Q3A3E7_PELCD Peptide ABC transporter, permease protein	0.573871	0.00624319	-0.111977
CHR9_JGVV2_724	VIT_09s0002g08160			Q69AB3_HELAN CC-NBS-LRR	0.549734	0.0107801	0.198553
CHRUN_JGVV160_29	VIT_00s0160g00330			TIR-NBS-LRR disease resistance	0.319828		0.606709	0.00242784
CHR16_JGVV50_235	VIT_16s0050g00170			Q6JN46_LYCES EIX receptor 2	-0.319591		0.779888	1.89421e-05
CHRUN_JGVV316_1	VIT_00s0316g00010			leucine-rich repeat receptor protein kinase exs-like	0.242427		0.50104	0.0241089
CHR8_JGVV58_126	VIT_08s0058g00040			Verticillium wilt disease resistance protein Ve2	0.24171		0.476141	0.0384549
CHR12_JGVV34_147	VIT_12s0034g00770			TIR-NBS-LRR-TIR disease resistance protein	0.233425		0.470264	0.0428724
CHR5_JGVV51_33	VIT_05s0051g00400			dirigent protein 16-like	0.210906		0.709942	0.000155464
CHR12_JGVV34_171	VIT_12s0034g00380			CLV1-like LRR receptor kinase	0.201934		0.656715	0.000693163
CHR18_JGVV117_41	VIT_18s0117g00060			Q947D9_HELAN Resistance gene analog NBS9	0.173777		0.690949	0.00026935
CHR8_JGVV40_267	VIT_08s0040g00520			Q84N26_9ROSI Leucine-rich repeat protein	-0.0925767		0.623884	0.00159433
CHR16_GSVIVT00024435001	VIT_16s0039g02380			receptor-like protein 12	-0.0374269		0.625847	0.00151773
CHR6_PDVV4_675	VIT_06s0004g00980			Dirigent protein pDIR9	-0.157842		0.662137	0.000598354
CHR18_JGVV117_42	VIT_18s0117g00050			Q9SCZ3_ARATH Disease resistance-like protein	0.0260366		0.660269	0.000630924
CHR6_JGVV4_687	VIT_06s0004g00990			Dirigent protein	-0.0971839		0.806623	8.03059e-06
CHR18_JGVV1_788	VIT_18s0001g11250			disease resistance protein-like	-0.170983		1.06846	3.23674e-10
CHR12_JGVV35_84	VIT_12s0035g01330			RPS2 (resistant to p. syringae 2)	0.145717		0.472698	0.0409765
CHRUN_JGVV400_2	VIT_00s0400g00030			Q949G8_9ROSA HcrVf2 protein	0.102739		0.534356	0.0125642
CHR4_JGVV44_165	VIT_04s0044g00040			Dirigent protein 19-like	0.041752		0.925215	1.21247e-07
CHR18_JGVV41_86	VIT_18s0041g01410			resistance gene analog NBS9	0.0286936		0.501412	0.0239593
CHR16_JGVV50_80	VIT_16s0050g01900			lrr receptor-like serine threonine-protein kinase at4g36180	0.0866144		0.571175	0.00562216
CHR6_JGVV4_688	VIT_06s0004g00970			disease resistance-responsive (dirigent-like protein) family protein	-0.161369		0.496163	0.0264613
CHR16_JGVV50_74	VIT_16s0050g01980			leucine-rich repeat receptor-like protein kinase at5g63930	0.129818		0.644202	0.000958415
CHR15_GSVIVT00026863001	VIT_15s0046g03230			Disease resistance protein RGA4	-0.0235817		0.569403	0.00585084
CHR16_JGVV50_65	VIT_16s0050g02100			Q6JN46_LYCES EIX receptor 2	0.0172598		0.483974	0.0334049
CHR10_JGVV71_86	VIT_10s0071g00150			Q6YIA0_MEDSA Disease resistance protein-like protein MsR1	0.0384288		0.672656	0.000450425
CHR16_JGVV50_227	VIT_16s0050g00250			lrr receptor-like serine threonine-protein kinase gso1 isoform x1	0.0415003		0.476059	0.0384972
CHR16_JGVV22_201	VIT_16s0022g00080			HcrVf2 protein	-0.0247236		0.482804	0.0341444
CHR12_JGVV35_171	VIT_12s0035g00260	20.1.3	stress.biotic.signaling	mlo-like protein 4	0.574973	0.00610516	-0.0386541
CHR17_JGVV0_266	VIT_17s0000g07370			Q56R03_LYCES EDS1	0.374476		1.79555	0
CHR17_JGVV0_252	VIT_17s0000g07560			Q56R03_LYCES EDS1	0.372886		0.650138	0.000818993
CHR17_GSVIVT00007852001	VIT_17s0000g07420			Q56R03_LYCES EDS1	0.342774		1.09944	8.2015e-11
CHR16_JGVV50_114	VIT_16s0050g01510			Q5EEY5_NICBE SGT1	0.04604		1.1483	8.2015e-12
CHR12_JGVV35_68	VIT_12s0035g01560			Q5EEY5_NICBE SGT1	0.123882		0.671354	0.000463444
CHR5_JGVV94_143	VIT_05s0094g01570			MLO1_ARATH (O49621) MLO-like protein 1 (AtMlo1)	0.100835		0.478945	0.0366028
CHR13_JGVV19_119	VIT_13s0019g04070			MLO1_ARATH (O49621) MLO-like protein 1 (AtMlo1)	0.144288		0.640339	0.00105768
CHR10_JGVV3_39	VIT_10s0003g00410			mlo-like protein 12	-0.0739196		0.55385	0.00818213
CHR17_JGVV0_265	VIT_17s0000g07400			Q56R03_LYCES EDS1	0.14122		0.983486	1.20879e-08
CHR13_JGVV64_50	VIT_13s0064g01310	20.1.7	stress.biotic.PR-proteins	Q9SNY0_VITVI SCUTL2	0.771904	2.11756e-05	1.8702	0
CHR3_JGVV88_41	VIT_03s0088g00810			pathogenesis-related protein	1.2178	1.03326e-13	0.435288
CHR3_JGVV88_45	VIT_03s0088g00750			pathogenesis-related protein	0.571853	0.00653586	0.115502
CHR14_JGVV30_110	VIT_14s0030g00960			disease resistance protein at4g27220	0.503047	0.0289876	-0.303066
CHR9_JGVV2_301	VIT_09s0002g03330			disease resistance protein at5g63020	0.486554	0.040543	0.175138
CHR11_JGVV52_18	VIT_11s0052g01650			Q9LNJ2_ARATH F6F3.11 protein	-0.700203	0.000204357	-0.813185	6.44206e-06
CHR15_JGVV48_273	VIT_15s0048g00020			Q9SNY0_VITVI SCUTL2	0.4148		0.92874	1.06422e-07
CHR5_JGVV94_32	VIT_05s0094g00360			Q7XB39_VITVI Class IV chitinase	0.342287		0.71779	0.000123801
CHR5_GSVIVT00038112001	VIT_05s0094g00230			Q7XB39_VITVI Class IV chitinase	0.28123		0.548746	0.0091764
CHR5_JGVV94_26	VIT_05s0094g00300			Q7XB39_VITVI Class IV chitinase	0.274752		0.508923	0.0208189
CHR3_JGVV91_103	VIT_03s0091g00160			Q9XIY9_TOBAC NtPRp27	-0.159368		0.597108	0.00305567
CHR3_JGVV91_107	VIT_03s0091g00120			Q9XIY9_TOBAC NtPRp27	-0.052987		0.725505	9.88277e-05
CHR2_JGVV25_392	VIT_02s0025g04330	20.2	stress.abiotic	O04708_VITVI VVTL1	-0.295748		-0.871989	8.61516e-07
CHR2_JGVV25_387	VIT_02s0025g04270			Q7XAU7_VITVI Thaumatin-like protein	-0.12992		-0.481257	0.0350895
CHR2_JGVV25_393	VIT_02s0025g04340			Q9SPE0_VITRI Thaumatin	-0.335074		-0.578445	0.00474449
CHR16_JGVV98_37	VIT_16s0098g01580	20.2.1	stress.abiotic.heat	Q9M4E8_CUCSA Heat shock protein 70	0.822986	3.55421e-06	-0.562708	0.00680912
CHR2_JGVV25_198	VIT_02s0025g02140			|Q9M4E8_CUCSA Heat shock protein 70	0.649264	0.000887967	-0.542215	0.0106055
CHR17_JGVV0_282	VIT_17s0000g07190			Q3L1D0_VITVI Heat shock protein 101	0.649634	0.000880228	-0.675535	0.000415127
CHR13_JGVV19_204	VIT_13s0019g03170			Q39929_HELAN 18.6 kDa heat-shock protein	0.526216	0.0178024	-0.53398	0.0126323
CHR9_GSVIVT00016067001	VIT_09s0018g01320			HSF24_LYCPE (P22335) Heat shock factor protein HSF24	0.850634	1.31358e-06	0.193388
CHR5_JGVV20_191	VIT_05s0020g02060			Q3E9D9_ARATH Protein At5g18750	0.67914	0.000378203	0.0542244
CHR18_JGVV1_1087	VIT_18s0001g14500			ENPL_CATRO (P35016) Endoplasmin homolog precursor	0.64308	0.00105861	0.0679095
CHR8_JGVV7_837	VIT_08s0007g00130			Q9M4E6_CUCSA Heat shock protein 70	0.582915	0.00509855	-0.190906
CHR6_JGVV4_367	VIT_06s0004g04510			Q9M4E6_CUCSA Heat shock protein 70	0.570223	0.0067544	-0.122251
CHR7_PDVV5_557	VIT_07s0005g06130			Q5QHT3_9FABA 70 kDa heat shock cognate protein 2	0.548922	0.0109356	-0.155019
CHR7_JGVV31_60	VIT_07s0031g00670			HSF24_LYCPE (P22335) Heat shock factor protein HSF24	0.542657	0.012508	0.0774278
CHR3_GSVIVT00037820001	VIT_03s0091g00990			Heat shock protein 70	0.490184	0.0376616	-0.165941
CHR18_RANDOM_JGVV126_9	VIT_18s0001g01610			Q40865_PENAM Heat shock protein 16.9	0.441535		0.488451	0.0306863
CHR18_JGVV1_1082	VIT_18s0001g14440			P93499_PHAVU DnaJ-like protein	0.0209669		0.59896	0.00292939
CHR1_JGVV11_68	VIT_01s0011g05970			Heat stress transcription factor A-8	0.127101		0.618331	0.00183187
CHR9_JGVV2_47	VIT_09s0002g00630			Q94EN7_LYCPE Small heat stress protein class CIII	0.320591		-0.577815	0.00481922
CHR8_JGVV7_28	VIT_08s0007g08750			AT-HSFB3	-0.323274		-1.06557	3.66817e-10
CHR18_JGVV41_102	VIT_18s0041g01230			O04056_CITLA Heat shock protein 70 precursor	0.285864		-0.475693	0.0386682
CHR4_JGVV8_138	VIT_04s0008g01490			Q9XGS6_PRUDU Cytosolic class II low molecular weight heat shock protein	0.270584		-0.775589	2.14254e-05
CHR4_JGVV8_147	VIT_04s0008g01580			Q9XGS6_PRUDU nCytosolic class II low molecular weight heat shock protein	0.2721		-0.54996	0.00893419
CHR12_JGVV28_218	VIT_12s0028g01740			heat shock protein binding	-0.217		-0.508425	0.0210299
CHR10_JGVV3_25	VIT_10s0003g00260			similar to RF|NP_179646.1|15225377|NM_127616 heat shock protein binding	0.213705		-0.723136	0.000105989
CHR4_JGVV8_144	VIT_04s0008g01550			Q9XGS6_PRUDU Cytosolic class II low molecular weight heat shock protein	0.194539		-0.840138	2.63934e-06
CHR4_JGVV8_145	VIT_04s0008g01560			Q9XGS6_PRUDU Cytosolic class II low molecular weight heat shock protein	0.192731		-0.766302	2.84826e-05
CHR18_PDVV75_19	VIT_18s0075g00260			Heat shock 70 kDa protein, mitochondrial precursor	0.0973611		-0.517633	0.017543
CHR2_JGVV154_42	VIT_02s0154g00480			O80432_LYCES Mitochondrial small heat shock protein	-0.0103649		-0.668894	0.000497084
CHR2_JGVV25_26	VIT_02s0025g00280			Q71EE1_HEVBR Heat shock protein	-0.0065564		-0.746883	5.13247e-05
CHR4_JGVV8_140	VIT_04s0008g01510			kda class ii heat shock protein	-0.0866276		-0.606929	0.0024192
CHR10_JGVV116_49	VIT_10s0116g00940	20.2.3	stress.abiotic.drought_salt	Q5XEZ5_ARATH At4g22120, Early-responsive to dehydration protein	0.574903	0.00610429	0.507194	0.0215972
CHR18_JGVV1_23	VIT_18s0001g00360			Q41111_PHAVU Dehydrin	-0.670425	0.000483597	0.618883	0.00181071
CHR16_JGVV100_70	VIT_16s0100g00570			methyltransferase pmt16	0.450689		0.654681	0.000732017
CHR10_JGVV3_373	VIT_10s0003g04180			Early-responsive to dehydration stress protein (ERD4)	0.262729		1.09659	9.3017e-11
CHR7_JGVV5_95	VIT_07s0005g00980			protein dehydration-induced 19 homolog 3-like	-0.00668132		1.07767	2.16295e-10
CHR7_JGVV5_96	VIT_07s0005g00990			Dehydration-induced 19	-0.0944999		0.737806	6.85725e-05
