# Supplementary material for: On a Cold Night: Transcriptomics of Grapevine Flower Unveils Signal Transduction and Impacted Metabolism
Source: Int J Mol Sci. 2019 Mar 5;20(5):1130. doi: 10.3390/ijms20051130 (PMC6429367; doi:10.3390/ijms20051130)
Supplement: Supplementary file 1 [file ijms-20-01130-s001.zip › ijms-453521-supplementary-3/supplementary file 6.xlsx]

## Sheet: Feuil1
supplementary file 6. Functional classification of the genes implied in hormone metabolism who are differentially expressed between control and stressed plants at the end of the cold night (8 h) or/and during the recovery (2 h PS). Values indicating over- or down-expressed (ratio |2|) are highlighted in red or green, respectively and the p-value according to Benjamini & Hochberg (BH) test is repo…
ID		BIN	DESCRIPTION	ANNOTATION	Rat 8h	BH	Rat 2hPS	BH
CHR3_JGVV132_5	VIT_03s0132g00050	17.1.3	hormone metabolism.abscisic acid.induced-regulated-responsive-activated	hva22-like protein a isoform x1	0.4681		1.17291	2.68772e-12
CHR3_RANDOM_JGVV114_30	VIT_03s0038g01650			Q2R1K3_ORYSA AtHVA22a	0.360721		0.697289	0.000225286
CHR3_JGVV132_10	VIT_03s0132g00100			Q2R1K3_ORYSA AtHVA22a	0.31424		1.18988	1.17765e-12
CHR10_JGVV71_52	VIT_10s0071g00590			Q6H5X2_ORYSA ABA-responsive protein-like	0.0099722		0.528645	0.0140277
CHR3_JGVV132_4	VIT_03s0132g00040			Q2R1K3_ORYSA AtHVA22a	0.0907526		0.469731	0.0433194
CHR4_JGVV23_157	VIT_04s0023g02230	17.8.1	hormone metabolism.salicylic acid.synthesis-degradation	Q9SPV4_CLABR S-adenosyl-L-methionine:salicylic acid carboxyl methyltransferase	-0.842027	1.80415e-06	0.884854	5.4246e-07
CHR4_JGVV23_150	VIT_04s0023g02310			Q9SPV4_CLABR S-adenosyl-L-methionine:salicylic acid carboxyl methyltransferase	-0.54442	0.0120433	0.527585	0.0143569
CHR4_JGVV23_153	VIT_04s0023g02270			salicylate carboxymethyltransferase	-0.513893	0.0232398	0.611942	0.00213326
CHR4_JGVV23_151	VIT_04s0023g02290			Q9SPV4_CLABR S-adenosyl-L-methionine:salicylic acid carboxyl methyltransferase	-0.451022		0.518952	0.0170862
CHR4_JGVV23_156	VIT_04s0023g02240			Q9SPV4_CLABR S-adenosyl-L-methionine:salicylic acid carboxyl methyltransferase	-0.412376		0.629654	0.00138343
