# Supplementary material for: On a Cold Night: Transcriptomics of Grapevine Flower Unveils Signal Transduction and Impacted Metabolism
Source: Int J Mol Sci. 2019 Mar 5;20(5):1130. doi: 10.3390/ijms20051130 (PMC6429367; doi:10.3390/ijms20051130)
Supplement: Supplementary file 1 [file ijms-20-01130-s001.zip › ijms-453521-supplementary-3/supplementary file 7.xlsx]

## Sheet: Feuil1
supplementary file 7. Functional classification of the genes implied in detoxification process who are differentially expressed between control and stressed plants at the end of the cold night (8 h) or/and during the recovery (2 h PS). Values indicating over- or down-expressed (ratio |2|) are highlighted in red or green, respectively and the p-value according to Benjamini & Hochberg (BH) test is …
ID		BIN	DESCRIPTION	ANNOTATION	Rat 8h	BH	Rat 2hPS	BH
CHR7_JGVV5_3	VIT_07s0005g00030	26.9	misc.glutathione S transferases	glutathione S-transferase	0.461218		0.631185	0.00133677
CHR1_JGVV26_125	VIT_01s0026g01340			Glutathione S-transferase	-0.459923		0.920687	1.43891e-07
CHR17_JGVV0_664	VIT_17s0000g02950			Glutathione S-transferase GST 19	-0.45775		0.850221	1.87781e-06
CHR5_JGVV49_94	VIT_05s0049g01070			Glutathione S-transferase 19 GSTU1	0.189594		0.487496	0.0313155
CHR5_JGVV49_95	VIT_05s0049g01080			Glutathione S-transferase GST 14	0.0859936		0.620805	0.00172394
CHR6_JGVV4_263	VIT_06s0004g05670			Glutathione S-transferase GST 13	-0.00510068		0.472157	0.0413496
CHR9_JGVV2_406	VIT_09s0002g04460	26.12	misc.peroxidases	Peroxidase 48 (Atperox P48)	0.330581		0.52592	0.014828
CHR7_JGVV191_5	VIT_07s0191g00050			Peroxidase 17 precursor (Atperox P17) (ATP25a)	0.246907		0.533721	0.0126891
CHR8_JGVV58_49	VIT_08s0058g00970			class III peroxidase GvPx2b	-0.064574		0.725654	9.85344e-05
CHR6_JGVV4_67	VIT_06s0004g07770			Q84ZT5_ASPOF Peroxidase precursor	-0.106436		1.47669	0
CHR8_JGVV58_48	VIT_08s0058g00980			class III peroxidase GvPx2b	0.0103886		1.15467	6.09254e-12
