# Supplementary material for: On a Cold Night: Transcriptomics of Grapevine Flower Unveils Signal Transduction and Impacted Metabolism
Source: Int J Mol Sci. 2019 Mar 5;20(5):1130. doi: 10.3390/ijms20051130 (PMC6429367; doi:10.3390/ijms20051130)
Supplement: Supplementary file 1 [file ijms-20-01130-s001.zip › ijms-453521-supplementary-3/supplementary file 8.xlsx]

## Sheet: Feuil1
supplementary file 8. Functional classification of the genes implied in carbon metabolism who are differentially expressed between control and stressed plants at the end of the cold night (8 h) or/and during the recovery (2 h PS). Values indicating over- or down-expressed (ratio |2|) are highlighted in red or green, respectively and the p-value according to Benjamini & Hochberg (BH) test is repor…
ID		BIN	DESCRIPTION	ANNOTATION	Rat 8h	BH	Rat 2hPS	BH
CHR19_JGVV14_15	VIT_19s0014g00160	1.1.1.1	PS.lightreaction.photosystem II.LHC-II	Light harvesting chlorophyll a/b-binding protein precursor, LHCII type I CAB-1	-0.893872	2.5343e-07	-1.14669	8.82368e-12
CHR12_JGVV28_325	VIT_12s0028g00320			Light-harvesting chlorophyll a/b-binding protein precursor	-0.527695	0.017307	-0.768141	2.70209e-05
CHR17_JGVV0_357	VIT_17s0000g06350			Chlorophyll a/b-binding protein (cab-11)	-0.403323		-0.752409	4.32812e-05
CHR12_JGVV55_87	VIT_12s0055g01110			Chlorophyll a/b-binding protein CP24	-0.400635		-0.650621	0.000809789
CHR8_JGVV7_647	VIT_08s0007g02190			Chlorophyll a/b binding protein CP29, partial LHCB4	0.347355		-0.501321	0.0239706
CHRUN_JGVV181_18	VIT_00s0181g00180			Chlorophyll a/b-binding protein, complete LHCB3	-0.312057		-0.764734	2.99339e-05
CHR7_JGVV5_216	VIT_07s0005g02220			Chlorophyll a/b binding protein LHCII type I CAB-1	-0.30831		-0.657014	0.000688064
CHRUN_JGVV181_20	VIT_00s0181g00200			Chlorophyll a/b-binding protein	-0.289791		-0.636742	0.00116601
CHR15_JGVV24_138	VIT_15s0024g00040			PSI type III chlorophyll a/b-binding protein LHCA3	-0.190134		-0.515273	0.0183032
CHR10_JGVV3_263	VIT_10s0003g02890			Chlorophyll A/B binding protein precursor LHCII type I CAB-1	0.00951616		-0.516643	0.0178697
CHR19_JGVV14_327	VIT_19s0014g03660			LHCII type III chlorophyll a/b binding protein	-0.127955		-0.639183	0.00109079
CHR7_JGVV31_94	VIT_07s0031g01060	1.1.1.2	PS.lightreaction.photosystem II.PSII polypeptide subunits	NADH-plastoquinone oxidoreductase subunit K	-0.230495		0.563742	0.00665029
CHR11_JGVV52_15	VIT_11s0052g01680			Photosystem II thylakoid membrane protein	-0.00477512		0.83696	2.93182e-06
CHR13_PDVV101_15	VIT_13s0101g00200			cytochrome b559	0.0384159		0.556392	0.00776264
CHR4_JGVV44_59	VIT_04s0044g01410	1.1.2.2	PS.lightreaction.photosystem I.PSI polypeptide subunits	photosystem i reaction center subunit chloroplastic	-0.51895	0.0208659	-0.463721	0.0484588
CHR10_JGVV3_386	VIT_10s0003g04350			photosystem I subunit X precursor	-0.477527	0.0485476	-0.233182
CHRUN_JGVV246_17	VIT_00s0246g00200			Photosystem I iron-sulfur center (Photosystem I subunit VII)	-0.0210916		0.562345	0.0068512
CHR7_JGVV31_269	VIT_07s0031g03000	1.3.1	PS.calvin cycle.rubisco large subunit	Ribulose-1,5-bisphosphate carboxylase/oxygenase, large subunit	0.0262927		0.650862	0.000806429
CHR16_JGVV13_30	VIT_16s0013g00330			Ribulose-1,5-bisphosphate carboxylase/oxygenase, large subunit	0.141679		0.476934	0.0380068
CHR3_GSVIVT00024185001	VIT_03s0038g00570			Ribulose-1,5-bisphosphate carboxylase/oxygenase, large subunit	-0.12335		0.77696	2.0562e-05
CHR12_PDVV55_47	VIT_12s0055g00530			Ribulose-1,5-bisphosphate carboxylase/oxygenase, large subunit	-0.0927241		0.548951	0.00914763
CHR6_JGVV4_307	VIT_06s0004g05180	1.3.13	PS.calvin cycle.rubisco interacting	Ribulose bisphosphate carboxylase/oxygenase activase 1, chloroplast precursor	-0.730747	8.05607e-05	-0.38231
CHR18_JGVV89_110	VIT_18s0089g00190	2.1.2.1	major CHO metabolism.synthesis.starch.AGPase	Mannan endo-1,4-beta-mannosidase (At5g66460)	-0.483747	0.0428947	-0.524708	0.0151883
CHR12_JGVV57_131	VIT_12s0057g01480			Glucose-1-phosphate adenylyltransferase small subunit (ADP-glucose synthase)	0.0951643		-0.875951	7.47542e-07
CHR2_JGVV25_258	VIT_02s0025g02790	2.1.2.2	major CHO metabolism.synthesis.starch.starch synthase	Granule-bound starch synthase	-0.34378		-0.516083	0.0180143
CHR10_JGVV116_102	VIT_10s0116g01730			homologue to PIR|T07663|T07663 soluble starch synthase	0.178663		-0.632313	0.00129946
CHR2_JGVV12_247	VIT_02s0012g00170	2.2.2.1	major CHO metabolism.degradation.starch.starch cleavage	Beta-amylase 3 , chloroplastic	0.674857	0.000426739	1.42841	0
CHR1_JGVV11_315	VIT_01s0011g03450			Alpha-glucosidase	0.554912	0.00960855	0.344421
CHR5_RANDOM_JGVV172_8	VIT_05s0077g00280			Beta-amylase 1 (AT3g23920/F14O13_11)	-0.731088	8.02073e-05	-0.126452
CHR16_JGVV22_158	VIT_16s0022g00670	2.2.1.3.3	major CHO metabolism.degradation.sucrose.invertases.vacuolar	Vacuolar invertase 1, GIN1	0.154003		-1.24317	6.94306e-14
CHR2_JGVV154_8	VIT_02s0154g00090			Vacuolar invertase 2, GIN2	0.0043136		-0.55334	0.00825532
CHR14_JGVV60_180	VIT_14s0060g00770	3.1.1.2	minor CHO metabolism.raffinose family.galactinol synthases.putative	Galactinol synthase	-0.488228	0.0392667	0.624589	0.00156474
CHR14_JGVV60_181	VIT_14s0060g00760			Galactinol synthase	-0.712682	0.000143152	0.848635	1.9654e-06
CHR14_JGVV60_176	VIT_14s0060g00810			Galactinol synthase	-0.51925	0.0207399	0.716045	0.00013028
CHR14_JGVV60_184	VIT_14s0060g00730			Galactinol synthase	-0.50133	0.0301133	0.641162	0.00103703
CHR14_JGVV60_178	VIT_14s0060g00790			Galactinol synthase	-0.3714		0.583605	0.00424544
CHR14_JGVV66_71	VIT_14s0066g00810			raffinose synthase	-0.386522		0.907695	2.39739e-07
CHR19_JGVV15_127	VIT_19s0015g01350			Alkaline alpha galactosidase II	0.376082		0.500538	0.0243324
CHR7_JGVV5_192	VIT_07s0005g01980			Galactinol synthase (Fragment)	0.0721453		-0.523796	0.0154579
CHR18_JGVV76_13	VIT_18s0076g00250	34.2.1	transport.sugars.sucrose	Sucrose carrier, partial (81%)	0.190989		1.0024	5.54722e-09
