# Supplementary material for: On a Cold Night: Transcriptomics of Grapevine Flower Unveils Signal Transduction and Impacted Metabolism
Source: Int J Mol Sci. 2019 Mar 5;20(5):1130. doi: 10.3390/ijms20051130 (PMC6429367; doi:10.3390/ijms20051130)
Supplement: Supplementary file 1 [file ijms-20-01130-s001.zip › ijms-453521-supplementary-3/supplementary file 9.xlsx]

## Sheet: Feuil1
supplementary file 9. Functional classification of the genes implied in cell wall metabolism who are differentially expressed between control and stressed plants at the end of the cold night (8 h) or/and during the recovery (2 h PS). Values indicating over- or down-expressed (ratio |2|) are highlighted in red or green, respectively and the p-value according to Benjamini & Hochberg (BH) test is re…
ID		BIN	DESCRIPTION	ANNOTATION	Rat 8h	BH	Rat 2hPS	BH
CHR12_JGVV59_85	VIT_12s0059g00910	10.2.1	cell wall.cellulose synthesis.cellulose synthase	cellulose synthase-like protein h1	0.215962		-0.499054	0.0250249
CHR2_JGVV25_182	VIT_02s0025g01950			Cellulose synthase CSLG3	0.197915		-0.523926	0.0154234
CHR12_JGVV59_95	VIT_12s0059g01010			cellulose synthase-like protein h1	0.219197		-0.742688	5.87289e-05
CHR2_JGVV25_180	VIT_02s0025g01930			P93156_GOSHI Cellulose synthase	0.04149		-0.726038	9.76703e-05
CHR2_JGVV25_178	VIT_02s0025g01910			Q3Y6V1_TOBAC Cellulose synthase-like protein CslG	0.0491178		-0.798919	1.03626e-05
CHR2_JGVV25_185	VIT_02s0025g01980			Q3Y6V1_TOBAC Cellulose synthase-like protein CslG	0.0657405		-0.563856	0.00664511
CHR12_JGVV59_89	VIT_12s0059g00950			cellulose synthase-like protein h1	0.186998		-0.461947	0.0499803
CHR12_JGVV59_87	VIT_12s0059g00930			cellulose synthase-like protein h1	0.174352		-0.556898	0.00768659
CHR12_JGVV59_91	VIT_12s0059g00970			P93156_GOSHI Cellulose synthase	0.124082		-0.652512	0.000777254
CHR18_JGVV1_1195	VIT_18s0001g15690	10.6.1	cell wall.degradation.cellulases and beta -1,4-glucanases	Q6QLN2_POPTM Endo-1,4-beta-glucanase	0.516204	0.022127	0.134958
CHR2_JGVV25_128	VIT_02s0025g01380			Q2HZY0_SOYBN Endo-1,4-beta-glucanase	0.34452		0.675903	0.000411142
CHR1_JGVV11_560	VIT_01s0011g00800			lysosomal beta glucosidase-like	-0.291473		-0.784566	1.62954e-05
CHR14_JGVV36_35	VIT_14s0036g01040			lysosomal beta glucosidase-like	-0.163969		-0.598145	0.00298835
CHR18_JGVV89_108	VIT_18s0089g00210			Q2LAH6_SOYBN Endo-1,4-beta-glucanase	-0.126417		-0.583533	0.00424861
CHR2_JGVV25_244	VIT_02s0025g02650			endo- -beta-glucanase	0.0172806		-0.55202	0.00851218
CHR14_JGVV60_193	VIT_14s0060g00620	10.6.3	cell wall.degradation.pectate lyases and polygalacturonases	Polygalacturonase PG1	0.949643	2.71238e-08	1.17746	2.13372e-12
CHR1_JGVV11_512	VIT_01s0011g01300			polygalacturonase qrt3	0.700597	0.000203028	0.616115	0.00193728
CHR1_JGVV127_4	VIT_01s0127g00870			Polygalacturonase-1 non-catalytic beta subunit precursor (AroGP1) (Polygalacturonase converter)	0.494484	0.0347566	0.0760874
CHR13_JGVV64_100	VIT_13s0064g00750			Q94B15_VITVI Polygalacturonase PG1	-1.11266	1.5762e-11	-1.63747	0
CHR13_JGVV64_99	VIT_13s0064g00760			Q94B15_VITVI Polygalacturonase PG1	-1.00831	2.09823e-09	-0.944207	5.80761e-08
CHR8_JGVV7_120	VIT_08s0007g07760			Q94B15_VITVI Polygalacturonase PG1	-0.741928	5.69633e-05	-0.706306	0.000173103
CHR8_JGVV7_121	VIT_08s0007g07750			Q94B15_VITVI Polygalacturonase PG1	-0.741781	5.70376e-05	-0.581056	0.00450819
CHR8_JGVV7_119	VIT_08s0007g07770			Q94B15_VITVI Polygalacturonase PG1	-0.780967	1.55581e-05	-0.976693	1.58277e-08
CHR13_JGVV64_98	VIT_13s0064g00780			AVOPOLYGAL polygalacturonase	-0.567829	0.0071153	-0.68535	0.000314316
CHR8_JGVV7_66	VIT_08s0007g08330			Q94B15_VITVI Polygalacturonase PG1	-0.536691	0.0141355	-0.408276
CHR4_GSVIVT00035697001	VIT_04s0008g04080			Unknown	-0.283874		0.809127	7.39011e-06
CHR17_JGVV0_58	VIT_17s0000g09810			Pectate lyase	0.0271568		0.668716	0.000498983
CHR17_PDVV0_63	VIT_17s0000g09800			Q4JLV6_GOSHI Pectate lyase	-0.0884633		0.672041	0.000456752
CHR14_PDVV6_49	VIT_14s0006g00570			Q52PJ2_MANIN Ripening-related pectate lyase	-0.467615		-0.975424	1.66519e-08
CHR16_JGVV39_17	VIT_16s0039g00260			Q9M505_VITVI Pectate lyase	-0.398003		-0.992832	8.27808e-09
CHR3_JGVV38_73	VIT_03s0038g04020			Q9MBB8_9ROSI Polygalacturonase	-0.251584		-0.632446	0.00129812
CHR2_JGVV25_24	VIT_02s0025g00260			Q84LI7_FRAAN Polygalacturonase-like protein, partial	0.263822		-0.765172	2.95491e-05
CHR5_JGVV94_119	VIT_05s0094g01300			Q94B15_VITVI Polygalacturonase PG1	-0.101391		-0.608086	0.00234552
CHR1_JGVV127_46	VIT_01s0127g00400			polygalacturonase	0.0290934		-1.06798	3.29213e-10
CHR12_JGVV134_10	VIT_12s0134g00160	10.7	cell wall.modification	Q4F986_LYCES Xyloglucan endotransglycosylase/hydrolase 16 protein	0.536722	0.0141489	-0.268817
CHR12_JGVV59_18	VIT_12s0059g00190			beta-expansin 3	0.536723	0.0141731	0.235313
CHR11_JGVV52_55	VIT_11s0052g01270			Q8S902_SOYBN Syringolide-induced protein 19-1-5	0.517665	0.0214224	-0.324888
CHR2_JGVV12_73	VIT_02s0012g02220			ATF13C5 xyloglucan endo-transglycosylase-like protein	-1.00246	2.74084e-09	-1.21814	3.13933e-13
CHR7_JGVV185_4	VIT_07s0185g00050			xyloglucan endotransglycosylase XET2	-0.722851	0.000102858	-1.16822	3.33186e-12
CHR6_JGVV4_48	VIT_06s0004g07970			Q84US7_9ROSI Expansin	-0.516241	0.022177	-0.682453	0.000341575
CHR6_JGVV61_100	VIT_06s0061g00550			Q8W3L8_9ROSI Xyloglucan endo-transglycosylase	-0.78416	1.40019e-05	-0.937471	7.57875e-08
CHR17_JGVV0_356	VIT_17s0000g06360			Q8L5G5_CICAR Alpha-expansin 3	0.0827739		0.88554	5.297e-07
CHR11_JGVV52_52	VIT_11s0052g01300			Q8S902_SOYBN Syringolide-induced protein 19-1-5	0.475113		-0.752109	4.36345e-05
CHR11_JGVV52_61	VIT_11s0052g01210			Q8S902_SOYBN Syringolide-induced protein 19-1-5	-0.380877		-1.45071	0
CHR18_JGVV1_77	VIT_18s0001g01130			similar to UP|Q8GZD3_SOYBN (Q8GZD3) Expansin	-0.353869		-0.725655	9.87173e-05
CHR11_JGVV52_57	VIT_11s0052g01250			Q8S902_SOYBN Syringolide-induced protein 19-1-5	0.151359		-0.580299	0.00456283
CHR11_JGVV52_64	VIT_11s0052g01180			Q8S902_SOYBN Syringolide-induced protein 19-1-5	0.183394		-0.969367	2.14438e-08
CHR11_JGVV52_51	VIT_11s0052g01310			Q8S902_SOYBN Syringolide-induced protein 19-1-5	-0.00174721		-1.0025	5.54844e-09
