# Supplementary material for: On a Cold Night: Transcriptomics of Grapevine Flower Unveils Signal Transduction and Impacted Metabolism
Source: Int J Mol Sci. 2019 Mar 5;20(5):1130. doi: 10.3390/ijms20051130 (PMC6429367; doi:10.3390/ijms20051130)
Supplement: Supplementary file 1 [file ijms-20-01130-s001.zip › ijms-453521-supplementary-3/supplementary file11.xlsx]

## Sheet: Feuil1
		Supplementary file 11. Functional classification of the genes implied in secondary metabolism who are differentially expressed between control and stressed plants at the end of the cold night (8 h) or/and during the recovery (2 h PS). Values indicating over- or down-expressed (ratio |2|) are highlighted in red or green, respectively and the p-value according to Benjamini & Hochberg (BH) test is r…
ID		BIN	DESCRIPTION	ANNOTATION	Rat 8h	BH	Rat 2hPS	BH
CHR6_JGVV4_225	VIT_06s0004g06090	16.1	secondary metabolism.isoprenoids	laccase-4	-0.458552		-1.54039	0
CHR9_JGVV18_62	VIT_09s0018g00950			laccase-4-like	-0.42169		-1.36976	0
CHR19_JGVV14_433	VIT_19s0014g04880	16.1.5	secondary metabolism.isoprenoids.terpenoids	Terpene synthase	-0.583812	0.00500378	-0.182372
CHR18_RANDOM_JGVV82_31	VIT_18s0001g04220			Terpenoid synthetase	-0.259954		-0.487364	0.0313848
CHR13_RANDOM_JGVV123_29	VIT_13s0067g03770			Terpenoid synthase	-0.244824		-0.503434	0.0231595
CHR18_RANDOM_JGVV82_84	VIT_18s0001g05460			Terpenoid synthetase	-1.46884	0	-1.49831	0
CHR18_RANDOM_JGVV82_59	VIT_18s0001g04990			valencene synthase	-1.22338	1.03326e-13	-1.20566	5.27239e-13
CHR18_RANDOM_JGVV82_26	VIT_18s0001g04090			beta-caryophyllene synthase	-1.08254	6.8404e-11	-1.2189	3.13933e-13
CHRUN_JGVV266_1	VIT_00s0266g00010			( )-nerolidol synthase 1-like	-0.887777	3.23312e-07	-0.687382	0.000298041
CHRUN_JGVV372_7	VIT_00s0372g00070			-linalool -nerolidol ( )-geranyl linalool synthase	-0.828233	2.99932e-06	-0.783858	1.66686e-05
CHR18_RANDOM_JGVV82_57	VIT_18s0001g04870			beta-caryophyllene synthase	-0.935347	4.85506e-08	-0.762379	3.20456e-05
CHRUN_JGVV522_1	VIT_00s0522g00010				-0.817536	4.34906e-06	-0.803411	8.94987e-06
CHR18_RANDOM_JGVV82_22	VIT_18s0001g04050			(E)-beta-caryophyllene synthase	-1.42792	0	-1.6578	0
CHR18_RANDOM_JGVV82_83	VIT_18s0001g05450			valencene synthase-like	-1.49063	0	-1.51132	0
CHR18_RANDOM_JGVV82_44	VIT_18s0001g04480			valencene synthase-like	-1.53769	0	-1.83833	0
CHR18_RANDOM_JGVV82_29	VIT_18s0001g04170			(E)-beta-caryophyllene synthase	-1.35085	0	-1.58447	0
CHR18_RANDOM_JGVV82_73	VIT_18s0001g05240			valencene synthase	-1.50144	0	-1.8567	0
CHR18_RANDOM_JGVV82_54	VIT_18s0001g04780			valencene synthase	-1.32669	0	-1.621	0
CHR18_RANDOM_GSVIVT00036328001	VIT_18s0001g04490			valencene synthase-like	-1.34745	0	-1.20804	4.77178e-13
CHRUN_JGVV450_1	VIT_00s0450g00010			Ent-kaurene synthase	-1.37456	0	-1.49488	0
CHR18_RANDOM_JGVV82_27	VIT_18s0001g04110			(E)-beta-caryophyllene synthase	-1.21166	1.03326e-13	-1.35464	0
CHR18_RANDOM_JGVV82_46	VIT_18s0001g04530			germacrene D synthase	-1.08801	5.3499e-11	-1.40024	0
CHR2_JGVV25_429	VIT_02s0025g04720	16.8.1.1	secondary metabolism.flavonoids.anthocyanins.leucocyanidin oxygenase	Leucoanthocyanidin dioxygenase (LDOX) (Leucocyanidin oxygenase) (Leucoanthocyanidin hydroxylase)	-0.017987		-0.966998	2.35445e-08
CHR6_JGVV4_197	VIT_06s0004g06390	16.8.1.12	secondary metabolism.flavonoids.anthocyanins.anthocyanidin 3-O-glucosyltransferase	anthocyanidin 3-o-glucosyltransferase 2-like	0.687301	0.000298712	0.09236
CHR11_JGVV52_20	VIT_11s0052g01630			UDP-glucose:flavonoid 3-O-glucosyltransferase	-0.697729	0.000220509	0.196177
CHR11_JGVV52_23	VIT_11s0052g01600			Flavonol 3-O-glucosyltransferase 7 (EC 2.4.1.91) (UDP-glucose flavonoid 3-O-glucosyltransferase 7)	-0.60158	0.00324079	0.178572
CHR12_JGVV34_196	VIT_12s0034g00080			anthocyanidin 3-o-glucosyltransferase 2	-0.490843	0.0372224	-0.123341
CHR12_JGVV134_55	VIT_12s0134g00670	16.8.1.21	secondary metabolism.flavonoids.anthocyanins.anthocyanin 5-aromatic acyltransferase	Hydroxycinnamoyl-CoA:anthocyanin 5-glucoside-6-O-hydroxycinnamoyltransferase	-0.756689	3.51556e-05	-0.546405	0.00967796
CHR12_JGVV134_54	VIT_12s0134g00660			anthocyanin 5-aromatic acyltransferase-like	-0.511764	0.0243311	-0.3115
CHR15_JGVV46_232	VIT_15s0046g01160	16.8.1.2	secondary metabolism.flavonoids.anthocyanins.anthocyanidin reductase	Anthocyanidin reductase	0.12143		-0.84288	2.40108e-06
CHRUN_JGVV218_17	VIT_00s0218g00170	16.8.1.3	secondary metabolism.flavonoids.anthocyanins.rhamnosyltransferase	UDP-rhamnose/rhamnosyltransferase	-0.112599		0.587661	0.00384717
CHRUN_JGVV218_20	VIT_00s0218g00200			UDP-glucosyltransferase	0.0449603		0.984797	1.15159e-08
CHR15_JGVV21_59	VIT_15s0021g02170	16.8.2	secondary metabolism.flavonoids.chalcones	Anther-specific protein	1.16277	1.31224e-12	1.47324	0
CHR3_JGVV38_307	VIT_03s0038g01460			Anther-specific protein	0.885772	3.45188e-07	1.80516	0
CHR16_JGVV22_118	VIT_16s0022g01140	16.8.2.1	secondary metabolism.flavonoids.chalcones.naringenin-chalcone synthase	Chalcone synthase	-0.50078	0.0304351	-0.697188	0.000225614
CHR16_JGVV22_128	VIT_16s0022g01020			Chalcone synthase	-0.46016		-0.590379	0.00361316
CHR5_JGVV136_15	VIT_05s0136g00260			Chalcone synthase	-0.0214098		-0.688715	0.00028688
CHR13_JGVV67_6	VIT_13s0067g03820	16.8.2.2	secondary metabolism.flavonoids.chalcones.chalcone isomerase	Chalcone--flavonone isomerase (Chalcone isomerase)	-0.219849		-0.602971	0.00267247
CHR10_JGVV42_61	VIT_10s0042g00840	16.8.2.3	secondary metabolism.flavonoids.chalcones.stilbene synthase	stilbene synthase	-0.168276		0.64508	0.000935391
CHR16_JGVV100_49	VIT_16s0100g00780			Stilbene synthase 1 (Resveratrol synthase 1) (Trihydroxystilbene synthase 1) (PSV25)	-0.111926		0.550713	0.00878261
CHR12_JGVV28_101	VIT_12s0028g02950	16.8.2.3.1	secondary metabolism.flavonoids.chalcones.pterostilbene synthase	trans-resveratrol di-o-methyltransferase	-0.134621		-0.51348	0.0190225
CHR12_JGVV28_118	VIT_12s0028g02780			trans-resveratrol di-o-methyltransferase	-0.0966151		-0.462027	0.0499653
CHR12_JGVV28_198	VIT_12s0028g01940			trans-resveratrol di-o-methyltransferase	-0.151899		-0.508582	0.0209701
CHR1_JGVV11_312	VIT_01s0011g03480	16.8.3	secondary metabolism.flavonoids.dihydroflavonols	oxidoreductase {Arabidopsis thaliana}	1.05339	2.75964e-10	1.64828	0
CHR9_JGVV70_21	VIT_09s0070g00240			Cinnamoyl-CoA reductase	-0.243583		-0.499827	0.0246584
CHR3_JGVV38_53	VIT_03s0038g04220	16.8.3.1	secondary metabolism.flavonoids.dihydroflavonols.dihydrokaempferol 4-reductase	tetraketide alpha-pyrone reductase 1	1.1721	8.31701e-13	1.60375	0
CHR3_JGVV38_52	VIT_03s0038g04230			Dihydroflavonol-4-reductase	0.80948	5.7902e-06	1.22412	1.93927e-13
CHR15_JGVV46_233	VIT_15s0046g01150			anthocyanidin reductase-like	0.227864		-0.490582	0.0294305
CHR15_JGVV48_158	VIT_15s0048g01320	16.8.3.2	secondary metabolism.flavonoids.dihydroflavonols.flavanone 3-dioxygenase	Gibberellin 20-oxidase	-0.405808		-1.0851	1.54341e-10
CHR15_JGVV48_53	VIT_15s0048g02430			flavonol synthase flavanone 3-hydroxylase-like	-0.370185		-0.574625	0.00517356
CHR18_JGVV1_371	VIT_18s0001g06690			2-oxoglutarate fe -dependent dioxygenase	-0.713377	0.0001403	0.122864
CHR13_JGVV47_72	VIT_13s0047g00210			Flavanone 3-hydroxylase-like protein	0.128187		1.28314	0
CHR15_JGVV46_297	VIT_15s0046g00330	16.8.3.3	secondary metabolism.flavonoids.dihydroflavonols.flavonoid 3\'-monooxygenase	Flavonoid-3\'-hydroxylase	1.04983	3.25591e-10	0.776092	2.11001e-05
CHR17_JGVV0_578	VIT_17s0000g03940			Flavonoid-3\'-hydroxylase	-0.812023	5.27665e-06	-0.476564	0.0382076
CHR9_JGVV2_90	VIT_09s0002g01090			Flavonoid-3\'-hydroxylase	0.190399		1.17884	1.98987e-12
CHR17_JGVV0_280	VIT_17s0000g07210			Flavonoid-3\'-hydroxylase	0.148683		-0.828717	3.90927e-06
CHR2_JGVV33_20	VIT_02s0033g00260	16.8.5	secondary metabolism.flavonoids.isoflavonols	Isoflavone reductase-like protein 1	-0.873691	5.46683e-07	-0.692464	0.000257743
